# Supplementary material for: The classification of handwriting features of the Kazakh language written in Latin script
Source: Forensic Sci Res. 2022 Apr 13;7(4):774–81. doi: 10.1080/20961790.2021.1963203 (PMC9930772; doi:10.1080/20961790.2021.1963203)
Supplement: Supplemental Material [file TFSR_A_1963203_SM2800.zip]

Archive with 4 entries (4 files):
- TFSR_A_1963203/Macro Features.xls
- TFSR_A_1963203/Macro_Features.xlsx
- TFSR_A_1963203/Micro Features.xls
- TFSR_A_1963203/Micro Features.xlsx
