# Supplementary material for: The classification of handwriting features of the Kazakh language written in Latin script
Source: Forensic Sci Res. 2022 Apr 13;7(4):774–81. doi: 10.1080/20961790.2021.1963203 (PMC9930772; doi:10.1080/20961790.2021.1963203)
Supplement: Supplemental Material [file TFSR_A_1963203_SM2800.zip › TFSR_A_1963203/Macro Features.xls]

## Sheet: Group 1
Macro features that reflect the quality of writing, line quality and motor skills.
№	name and expression of features	the total number of samples in which these features occurred	the percentage frequency occurrence of macro features
1	Degree of quality of writing
1)	high	27	0.27
2)	more than medium	59	0.59
3)	less than medium
4)	medium	14	0.14
5)	low
2	Velocity of performance
1)	quick	26	0.26
2)	average	40	0.40
3)	more than medium	33	0.33
4)	less than medium	1	0.01
5)	медленный
3	Line quality
1)	high	32	0.32
2)	more than medium	50	0.50
3)	less than medium	2	0.02
4)	medium	16	0.16
5)	low
4	Handwriting structure
4.1	Simple
1)	Simple	40	0.40
2)	Simple, with elements of simplification	8	0.08
3)	Simple, with elements of complication	38	0.38
4)	Simple, with elements of simplification and complication	2	0.02
4.2	Simplified
1)	Simplified by sign design	1	0.01
2)	Simplified by performing letters on the type of printed characters	9	0.09
А)	angular and rectilinear	1	0.01
4.3	Complicated
1)	Complicated by repeating motions in oval and rectilinear elements	1	0.01

## Sheet: Group 2
Macro features that characterize the structure of the movements on their trajectories
№	Name and expression of features	The total number of samples in which these features occurred	The percentage frequency occurrence of macro features
	Predominant shape of strokes
I.	Angular
1.	Angular:
a)	angular, close to the arc	2	0.02
b)	strictly angular	4	0.04
c)	pointed angular
2.	Angular with arched elements	6	0.06
3.	Rectilinear:
a)	rectilinear-angular, close to the arc	5	0.05
b)	rectilinear-angular, close to the arc	7	0.07
4.	Rectilinear-angular with arched elements	11	0.11
5.	Angular loop	8	0.08
II.	Arcuate
1.	Arcuate
2.	Arcuate with angular elements	12	0.12
3.	Straight arcuate:
а)	in manuscripts made according to the norms of words	9	0.09
б)	in manuscripts made in block letters	3	0.03
4.	Rectilinear-arcuate with angular elements	7	0.07
5.	Double-breasted	12	0.12
6.	Arched loop with elements of angularity	11	0.11
7.	Arcuate-squared	1	0.01
III.	A mixed
2.	Rectilinear-arc-angular:
а)	in manuscripts close to the norms of words
b)	in manuscripts made in letters according to the type of printed characters	1	0.01
IV.	Unusual (exclusive)
1.	Windingly squared	1	0.01
	Predominant direction
1.	Counterclockwise	73	0.73
4.	Counterclockwise, with the presence of clockwise	27	0.27
	Handwriting slant
I.	Steady handwriting slant
1.	Right slant
а)	Right (small) - up to 30 ° from the conventional vertical axis	6	0.06
b)	Right (middle) - from 30 to 45 ° from the conventional vertical axis	60	0.60
2.	Left	3	0.03
3.	Vertical	4	0.04
II.	Unstable handwriting slant
1.	Unstable right	9	0.09
2.	Unstable left
3.	Unstable, dominated by the right	2	0.02
4.	Unstable, with a predominance of left	1	0.01
5.	Unstable, with a predominance of vertical	2	0.02
6.	Unstable, vertical to right	10	0.10
7.	Unstable, left to vertical	2	0.02
	Handwriting size
1.	Small (2 mm or less)
а)	Small – less than 2 mm	2	0.02
б)	Small – equal to 2 mm	5	0.05
2.	Medium (from 2 to 4 mm, not including extreme values)
а)	Medium - unstable from 2 to 3 mm	28	0.28
b)	Medium - stable from 2 to 3 mm (equal to 2.5 mm)	12	0.12
c)	Medium - equal to 3 mm	12	0.12
d)	Medium - from 3 to 4 mm	24	0.24
3.	Large (4 mm and more)
а)	Large - equal to 4 mm	6	0.06
b)	Large - from 4 to 5 mm	5	0.05
c)	Large - equal to 5 mm
d)	Large - more than 5 mm
4.	Unstable, from 1.5 to 3 mm
5.	Unstable, from 3 to 5 mm or more	2	0.02
6.	Unstable, from 2 to 4 mm	3	0.03
7.	Dramatically different between lowercase and lowercase elements and (or) lowercase and capital letters (5 or more times)
	Acceleration of handwriting
I.	Stable
1.	Small (concise handwriting) - equal to half or less than the height of the letters	8	0.08
2.	Medium - from half to a whole height of letters (not including extreme values)	84	0.84
3.	Large (sweeping handwriting) - equal to the height of the letter and more	3	0.03
II.	Unstable
1.	Small to medium
2.	Medium to Large	5	0.05
3.	Small to large
	Written characters allocation
1.	Narrow - equal to half or less the width of the letters	73	0.73
2.	Wide - more than the width of the letters
3.	Unstable arrangement	25	0.25
	Degree of connectivity
1.	Interval	15	0.15
2.	From interval to small (2-3 letters together)	32	0.32
3.	From interval to small with elements of medium (4-5 letters together)	5	0.05
4.	From interval to small with elements of medium and large (together 6 letters or more)	1	0.01
5.	From interval to medium (4-5 letters together)	9	0.09
6.	Interval to medium with elements of large
7.	From interval to large (6 letters or more)	1	0.01
8.	From interval to continuous (all letters in a word are executed together)	1	0.01
9.	from small to medium	9	0.09
10.	from small to medium with elements of large
11.	from small to large	14	0.14
12.	from small to continuous	7	0.07
13.	from medium to large	3	0.03
14.	from medium to continuous	1	0.01
15.	from large to continuous
16.	continuous
	Pressure
I.	By force
1.	Strong	21	0.21
2.	Medium	74	0.74
3.	Weak	5	0.05
II.	The nature
1.	Differentiated	94	0.94
2.	Undifferentiated	6	0.06

## Sheet: Group 3
Macro features that characterize the spatial orientation of movements
№	Name and expression of features	The total number of samples in which these features occurred	The percentage frequency occurrence of macro features
	Margin characteristics
I.	Presence and location
1.	There are left and right margins	5	0.05
2.	Missing left and right margins	31	0.31
3.	There are only left margins	64	0.64
4.	There are only right margins
	Left margins
II.	Size left margins
1.	Small (5 to 10 mm) including the last value)	26	0.26
2.	Medium (10 to 20 mm, including the last value)
-	Medium, from 10 to 15 mm, including the last values	18	0.18
-	Medium, from 15 to 20 mm, including the last value	10	0.10
3.	Large - more than 20 mm
-	Large (from 20 to 25 mm, including the last value)	4	0.04
-	Large (from 25 to 30 mm, including the last value)	7	0.07
-	Large (over 30 mm)	5	0.05
III.	Shape of left margin
1.	Rectangular	25	0.25
2.	Trapezoidal (left-leaning)	8	0.08
3.	Trapezoidal (right-leaning)	17	0.17
4.	Rectangular convex	7	0.07
5.	Rectangular concave	3	0.03
6.	Stepped	6	0.06
7.	"Wrong"	4	0.04
IV.	Left margin line configuration
1.	Straightforward	17	0.17
2.	Arcuate
а)	Arched-convex (to text)	12	0.12
b)	Arc-concave (in the field)	7	0.07
3.	Winding
а)	Slightly sinuous	10	0.10
b)	Winding	14	0.14
c)	Very sinuous	1	0.01
4.	Step (direct step)	6	0.06
	Right margins
II.	Shape of right margin
1.	Small (5 to 10 mm) including the last value)	2	0.02
2.	Medium (10 to 20 mm, including the last value)	3	0.03
3.	Large - more than 20 mm
4.	From small to medium	1	0.01
5.	From small to large
6.	From medium to large
III.	Shape of right margin
1.	"Wrong"	6	0.06
2.	Rectangular
3.	Stepped
4.	Trapezoidal (left-leaning)
5.	Trapezoidal (right-leaning)
6.	Rectangular convex
7.	Rectangular concave
IV.	Right margin line configuration
1.	Straightforward
2.	Arcuate
а)	Arched-convex (to text)
б)	Arc-concave (in the field)
3.	Winding
а)	Slightly sinuous
б)	Winding
в)	Very sinuous	6	0.06
4.	Step (direct step)
а)	Winding
б)	Slightly sinuous
	Methods of isolating paragraphs
I.	Presence
1.	presence	85	0.85
2.	absent	15	0.15
II.	Number of methods of isolating paragraphs
1.	One	69	0.69
2.	Two	15	0.15
3.	Three	1	0.01
4.	Four
III.	Type of methods:
	For one type of methods
1.	Red entries:
	Stable size
а)	Small size (up to 10 mm, not include the latter index)	18	0.18
b)	Medium size (from 10 to 20 mm, including extreme values)	13	0.13
c)	Large size (more than 20 mm)	3	0.03
	Unstable size
а)	From «absence» till small size	5	0.05
b)	From «absence» till medium size	6	0.06
c)	From «absence» till large size	2	0.02
d)	From small till medium size	6	0.06
e)	From medium till large size	5	0.05
2.	Increase paragraph spacing	12	0.12
	when using simultaneously two methods of isolating
1.	Red entries and increase paragraph spacing	15	0.15
	using three paragraph isolating methods at the same time
1.	Red entries, different size and slope of letters
2.	Red entries, increasing the spacing between the first lines of paragraphs and different sizes of spacing between lines	1	0.01
	Line Spacing Size
	Stable
1.	Small - less than 1,5 height of a letter	12	0.12
2.	Medium - from a height of 1.5 to 2 lowercase letters, including extreme values	42	0.42
3.	Large - more than 2 lowercase letters	10	0.10
	Unstable
1.	Small to medium (from the height of the 1st to 2 lowercase letters)	31	0.31
2.	From medium to large
а)	From a height of 1.5 to 3 lowercase letters	4	0.04
b)	From the height of 2 to 3 lowercase letters
3.	Small to large (from the height of the 1st to 3 lowercase letters
	Word Spacing
	Stable
1.	Small - equal to the width of one letter or less
2.	Medium - equal to the width from the 1st to 2 letters, including the last value	79	0.79
3.	Large - equal to a width of more than 2 letters	9	0.09
	Unstable
1.	From small till medium
а)	From the width of the first to 1.5 letters	2	0.02
b)	From the width of the first to 2 letters	1	0.01
2.	From medium to large
а)	From a width of 1.5 to more than 2 letters	6	0.06
b)	From a width of 2 to more than 2 letters	3	3
3.	From small to large - from the width of the 1st to more than 2 letters
	Letter line shape
1.	Single
а)	rectilinear	77	0.77
b)	Arched-convex (up)
c)	Arc-concave (down)
d)	Slightly sinuous	3	0.03
e)	Sinuous	1	0.01
f)	Stepped
2.	Double
а)	Rectilinear and arched-convex (up)	4	0.04
b)	Rectilinear and arcuate-concave (down)	10	0.10
c)	Rectilinear and sinuous	5	0.05
d)	Arc-concave and slightly sinuous
e)	Sinuous and stepped
	Writing line direction
1.	Horizontal	39	0.39
2.	Rising:
а)	slightly rising	2	0.02
b)	ordinary rising
c)	rising, with different angles of "rise"	2	0.02
4.	Horizontal and rising	31	0.31
5.	Horizontal and lowering	23	0.23
а)	fan-shaped diverging	1	0.01
b)	fan-shaped converging
c)	promiscuous	2	0.02
	Placing punctuation marks
	Regarding the line of writing:
1.	On line letters	47	0.47
2.	Above line letters	4	0.04
3.	Below the line of writing	18	0.18
4.	On the line of writing and above	12	0.12
5.	On the line of writing and below	17	0.17
6.	On, above and below the line of writing	2	0.02
	Regarding the preceding word (measured according to the width of the two-element letter - the distance between the main vertical elements of the sign and the horizontal extent of the final stroke)
	Sustainable - one - position:
1.	At a short distance - less than 0.5 letter width	1	0.01
2.	At an average distance of 0.5 letter widths	70	0.70
3.	At a great distance - more than the width of the letter	10	0.10
	Varies in two positions:
1.	At small and medium distances - equal to 0.5 letter widths and less	4	0.04
2.	At small and large distances - equal to less than 0.5 letter width and width of one letter	6	0.06
3.	At small and very large distances - equal to less than 0.5 letter widths and more than one letter width
4.	At an average and very large distance - equal to 0.5 letter widths and more than the width of one letter	7	0.07
5.	At a large and very large distance - equal to the width of one letter or more	1	0.01
	Regarding the center of the gap between the preceding and subsequent words
1.	In the middle of the gap	51	0.51
2.	Closer to the next word	4	0.04
3.	Closer to the previous word	43	0.43
	Unusual handwriting signs in punctuation marks:
1.	Left circular arc when executing commas	1	0.01
2.	Very large commas - equal to the height of lowercase letters and more	16	0.16
	Placing word breaks
	Placement of word breaks relative to the middle line of the letter:
	Sustainable - one - position:
1.	On the middle line of the letter	26	0.26
2.	Above the midline of the letter	19	0.19
3.	Below the midline of the letter	15	0.15
	Varies in two positions:
1.	On the middle line of the letter and above	19	0.19
2.	On the middle line of the letter and below	11	0.11
3.	Above and below the midline of the letter	4	0.04
	Varies in three positions:
1.	Above, on the midline of the letter and below	5	0.05
	Direction of movements when performing word break characters
	Sustainable: one direction
1.	Horizontal	40	0.40
2.	Rising:	21	0.21
3.	Descending	14	0.14
	Unstable: two directions:
1.	Horizontal and rising	9	0.09
2.	Horizontal and lowering	12	0.12
3.	Rising and descending	1	0.01
	Unstable: three directions:
1.	Horizontal, rising and falling	3	0.03
