# Supplementary material for: The classification of handwriting features of the Kazakh language written in Latin script
Source: Forensic Sci Res. 2022 Apr 13;7(4):774–81. doi: 10.1080/20961790.2021.1963203 (PMC9930772; doi:10.1080/20961790.2021.1963203)
Supplement: Supplemental Material [file TFSR_A_1963203_SM2800.zip › TFSR_A_1963203/Micro Features.xlsx]

## Sheet: a
The letter "a"
number	Description tag	The absolute frequency of occurrence of feature	The relative frequency of occurrence of feature
	The complexity of movements in the performance of
1.	1 element «a» - is complicated due to the additional stroke superscript	1	0.01
2.	The letters "a" as a whole - is simplified due to the "e" -shaped execution	13	0.13
3.	1 item "a" - increased by repeating oval	33	0.33
	Form movements when performing
4.	The initial part of the element 1 "and" - straight, passing in a loop	2	0.02
5.	The initial part of the element 1 "and" - skvadrachennaya	5	0.05
6.	The initial part of the element 1 "and" - arc	6	0.06
7.	Initial part 2 element "a" - Arc	28	0.28
8.	The upper part 1 of the element "a" - angular	35	0.35
9.	The lower part 1 of the element "a" - angular	68	0.68
	Form movements when connecting
10.	1 and 2, the elements "a" - loop in a triangle	2	0.02
11.	"a" to the previous letter - back-arc	2	0.02
12.	"a" to the previous letter - angular arc	2	0.02
13.	1 and 2, the elements "a" - angular arc	2	0.02
14.	1 and 2, the elements "a" - triangular-angular	2	0.02
15.	1 and 2, the elements "a" - Arc	2	0.02
16.	1 and 2, the elements "a" - loop	4	0.04
17.	1 and 2, the elements "a" - reciprocating arc	5	0.05
18.	"a" to the previous letter - straight passing in "c" -shaped motion	8	0.08
19.	"A" to the previous letters - loop	15	0.15
20.	1 and 2, the elements "a" - loop passing in angular approximate to the arc	37	0.37
21.	"A" to the previous letter - angular	38	0.38
22.	"A" to the previous letter - loop	38	0.38
23.	1 and 2, the elements "a" - loop	48	0.48
24.	1 and 2, the elements "a" - angular	50	0.50
	The shape and direction of movement when performing
25.	Part 1 initial cell "a" - angular, downward to the left	1	0.01
26.	The final part of the element 2 "and" - angular, downwardly toward the left	1	0.01
27.	The final part of the element 2 "and" - elongated angular, downward	1	0.01
28.	The initial portion of the element 2 "and" - angular, right to left	2	0.02
29.	The initial portion of the element 2 "and" - angular, left to right	2	0.02
30.	The final part of the element 2 "and" - angular, upwards to the left	3	0.03
31.	2 the element "a" (in isolation) - straight right up	7	0.07
32.	The final part of the element 2 "a" - Arc down	11	0.11
33.	The final part of the element 2 "and" - angular, right up	13	0.13
34.	Part 2 of the final element "a" - straight, horizontal right	17	0.17
35.	The final part of the element 2 "and" - rectilinear, vertical left	20	0.20
	The direction of movement when the
36.	2 the element "a" (in isolation) - horizontal	7	0.07
	The length of the vertical movement when the
37.	1 item "a" - reduced	4	0.04
38.	One element "a" relative to the element 2	28	0.28
39.	1 element relative to the element 2 'a' - 2 lower element	82	0.82
	The length of the horizontal movement when the
40.	The upper part relative to the lower part of the oval element 1 "a" - the upper part is smaller than	7	0.07
41.	1 oval element "a" - increased	17	0.17
42.	1 oval element "a" - reduced	33	0.33
43.	The final part of the element 2 "and" - increased	50	0.50
44.	The upper part relative to the lower part of the oval element 1 "and" - top of a large	60	0.60
	The number of movements in the performance of
45.	One element "a" - increased by the additional stroke	1	0.01
46.	1 item "a" - reduced by the absence of the final part	5	0.05
47.	One element "a" - reduced by the absence of the upper part	8	0.08
	Type movements when the compound
48.	1 and 2, the elements "a" - Interval	53	0.53
	Relative positioning movements in the performance of
49.	Point of beginning of one element "a" - on the upper part of the oval	1	0.01
fifty.	Point of beginning of the 2nd item "a" - the highest on the right	1	0.01
51.	1 start point element "a" - on the line of writing	2	0.02
52.	Points 1 closure element "a" (in conjunction) - left of the main oval portion above the midline	2	0.02
53.	Points 1 closure element "a" (in conjunction) - inside the oval above midline	2	0.02
54.	1 start point element "a" - right inside the oval, low	3	0.03
55.	Point of beginning of the 2nd item "a" - low to the right of the oval at a distance	3	0.03
56.	Point of beginning of one element "a" - on the left an oval at the top	4	0.04
57.	Point of beginning of one element "a" - inside an oval	5	0.05
58.	Points closure element 1 "a" - inside the oval, low	5	0.05
59.	Points 1 closure element "a" (in conjunction) - inside the oval, low	6	0.06
60.	Point of beginning of one element "a" - inside an oval	7	0.07
61.	Point of beginning of the 2nd item "a" - below the oval	8	0.08
62.	Points 1 closure element "a" (in conjunction) - on the left of the oval, low	9	9
63.	Point of beginning of one element "a" - on the left, low	10	0.10
64.	Points closure element 1 "a" - inside the oval above midline	11	0.11
65.	End point 1 item "a" - to the left of the oval	11	0.11
66.	Point of beginning of one element "a" - low, right	16	0.16
67.	Point of beginning of the 2nd item "a" - inside an oval	28	0.28
68.	Vertical upper parts 1 and 2, the elements "a" - 2 above element	30	0.30
69.	Point of beginning of one element "a" - the right of the element 2	32	0.32
70.	Point of beginning of one element "a" - the distance to the left of the element 2	42	0.42
71.	Vertical lower parts 1 and 2, the elements "a" - 2 above	49	0.49
72.	Vertical lower parts 1 and 2, the elements "a" - 2 below	75	0.75

## Sheet: y
The letter «y»
number	Description tag	The absolute frequency of occurrence of feature	The relative frequency of occurrence of feature
	The complexity of movements in the performance of
1.	In general, the letter - "C" -shaped, simplified	2	0.02
2.	In general, the letters - simplified, by implementing a "printed" letters	17	0.17
	Form movements when performing
3.	Subscript of the element 2 "y" - back and straight	2	0.02
4.	The bases of the triangular portion Subscript element portion 2 "y" - concave arc	3	0.03
5.	The vertical part 2 of the element "y" (simplified)	3	0.03
6.	Part 2 of the final element "y" - concave arc	4	0.04
7.	Part 1 initial cell "y" (simplified) - angular	5	0.05
8.	The initial part of element 2 "y" (simplified) - angular	5	0.05
9.	Subscript element portion 2 "y" (simplified) - concave arc	5	0.05
10.	The initial part of the element 1 'y' - elongated arc	5	0.05
11.	The initial part of the element 1 'y' - loop	6	0.06
12.	The initial part of the element 1 'y' - angular	6	0.06
13.	The final part of the element 2 "y" (simplified) - angular	8	0.08
14.	Pre-stroke element 1 "from" - back and straight	9	0.09
15.	Bottom of the element 1 'y' (simplified) - angular	9	0.09
16.	The final part of the element 2 "y" (simplified) - concave arc	10	0.10
17.	Subscript of the "y" (simplified) - convex arc	10	0.10
18.	Part 1 initial cell "y" (simplified) - angular	12	0.12
19.	Bottom of the element 1 'y' (simplified) - arc	14	0.14
20.	The vertical portion of the element 2 "y" - concave arc	16	0.16
21.	The top of the element subscript "y" - concave arc	16	0.16
22.	The bottom of the loop element 2 "y" - angular	32	0.32
23.	Subscript of the element 2 "y" - triangular	43	0.43
24.	Subscript element portion 2 "y" - close to triangular	47	0.47
25.	The initial part of the element 1 'y' - angular	50	0.50
26.	The bottom of the element 1 'y' - angular	57	0.57
	Form movements when connecting
27.	"Y" to the previous letter - Oval	3	0.03
28.	"Y" (simplified) from the previous letter - angular	3	0.03
29.	"Y" (simplified) from the previous letter - loop	5	0.05
30.	1 and 2 elements "y" (simplified) - angular	8	0.08
31.	1 and 2 elements "y" (simplified) - loop	17	0.17
32.	1 and 2 elements "y" - angular	37	0.37
33.	"Y" to the previous letter - angular	43	0.43
34.	"Y" to the previous letter - loop	67	0.67
35.	1 and 2 elements "y" - "blind" loop	73	0.73
	The shape and direction of movement when performing
36.	The initial part of the element 1 "from" - an arc, pravookruzhnoe	one	0.01
37.	The final part of the element 2 "y" - angular, downwardly toward the left	3	0.03
38.	The final part of the element 2 "y" - angular, up	4	0.04
39.	The final part of the element 2 "y" - angular, right up	7	0.07
	The direction of movement when the
40.	Part 2 of the final element "y" - horizontal right	21	0.21
	The length of the vertical movement when the
41.	One element "y" (simplified) - increased	1	0.01
42.	1 element with respect 2 "y" element (simplified) - 1 greater element	3	0.03
43.	1 element "y" - increased	3	0.03
44.	2 element "y" - reduced	3	0.03
45.	1 element relative to the element 2 "y" (simplified) - 2 element no longer	16	0.16
46.	Loop subscript of the element 2 "y" - reduced	18	0.18
47.	1 element "y" - reduced	34	0.34
48.	1 element relative to the element 2 "y" - 2 element more from 2 or more times	92	0.92
	The length of the horizontal movement
49.	One element "y" (simplified) - increased	7	0.07
fifty.	1 element "y" - reduced	11	0.11
51.	The final part of the element 2 "y" (simplified) - increased	13	0.13
52.	Loop element subscript "y" - reduced	18	0.18
53.	1 element "y" - increased	20	0.20
54.	Loop element subscript "y" - increased	72	0.72
	The number of movements in the performance of
55.	One element "y" - increased due to complication of the final part	1	0.01
56.	One element "y" - increased by the additional stroke	2	0.02
57.	The letter "y" - increased by making the subscript and superscript parts of individual movements	8	0.08
58.	Element 2 "y" - reduced by the absence of the final part	33	0.33
59.	One element "y" - reduced by the absence of pre-stroke	88	0.88
	Type movements when the compound
60.	1 and 2 elements "y" - Interval	11	0.11
61.	1 and 2 elements "y" (simplified) - Interval	11	0.11
	Relative positioning movements in the performance of
62.	Points closure element 2 "y" - low adjacent to the main body member	1	0.01
63.	Points closure element 1 "y" (simplified) - 2 on the left of element	3	0.03
64.	Point of beginning of one element "y" - below the line of writing	4	0.04
65.	Points closure element 1 "y" (simplified) - the right of the element 2	5	0.05
66.	Points closure element 2 "y" - 1 inside member	5	0.05
67.	Point of beginning of one element "y" (simplified) - the right of the main part	8	0.08
68.	Points closure element 2 "y" - adjacent to the bottom member 1	14	0.14
69.	Upper portions of elements 1 and 2 "y" (simplified) vertical - above the element 1	15	0.15
70.	Upper portions of elements 1 and 2 "y" (simplified) - element 2 above	16	0.16
71.	The intersection points of the elements 1 and 2 "y" (in conjunction) - on the bottom element 1	39	0.39
72.	Horizontal Left extrema elements 1 and 2 "y" - on one axis	39	0.39
73.	The intersection points of the flexor and extensor element 2 "y" -above line letter	42	0.42
74.	1 start point element "y" - the right of the initial portion of the element	57	0.57
75.	The end point of the element 2 "y" - to the left of the vertical part of the element	58	0.58
76.	The end point of the element 2 "y" - below the line of writing, right	59	0.59
77.	The end point of the element 2 "y" - is adjacent to the vertical part of the element	65	0.65
78.	The intersection points of the flexor and extensor element 2 "y" - below the line of writing	72	0.72
79.	Upper parts 1 and 2 elements "y" - 1 element above	77	0.77
80.	Horizontal Left extrema elements 1 and 2 "y" - 2 left element	77	0.77
81.	Vertical upper parts 1 and 2 elements "y" (in conjunction) - element 2 above	79	0.79

## Sheet: e
The letter "e"
number	Description tag	The absolute frequency of occurrence of feature	The relative frequency of occurrence of feature
	Form movements when performing
1.	The initial part of the loop "e" - a concave arc	4	0.04
2.	The left side of the arc "e" - angular	4	0.04
3.	The final part of the "e" - angular	12	0.12
4.	The top of the loop "e" - straight	13	0.13
5.	The final part of the "e" - a concave arc	14	0.14
6.	The letter "e" - turning into a segment-round	15	0.15
7.	The lower right side of the loop "e" - angular	20	0.20
8.	The bottom of the "e" - angular	36	0.36
9.	The top of the loop "e" - angular	60	0.60
10.	Loop "e" - triangular	72	0.72
	Form movements when connecting
11.	With the previous letter - convex arc	2	0.02
	The shape and direction of movement when performing
12.	The final part of the "e" - an arc, right circled	2	0.02
13.	The initial part of the "e" - angular, turning into the straight, right up	3	0.03
14.	The final part of the "e" - angular, down	5	0.05
15.	The initial part of the "e" - an arc, right circled	17	0.17
16.	The initial part of the "e" - an arc, left circled	24	0.24
	The direction of movement when the
17.	The final part of the "e" - down right	27	0.27
18.	The final part of the "e" - horizontal	82	0.82
	The length of the vertical movements
19.	Loop "e" - reduced	27	0.27
20.	Loop "e" - increased	78	0.78
	The length of the horizontal movement
21.	Loop "e" - increased	48	0.48
22.	The final part of the "e" - increased	64	0.64
	The number of movements in the performance of
23.	"E" in general - increased by an additional stroke	2	0.02
24.	The arc of the "e" - reduced by the absence of the final part	31	0.31
	Relative positioning movements
25.	Start point "e" - is adjacent to the loop or inside a loop	1	0.01
26.	The intersection points of the flexor and extensor loop "e" - above the midline	3	0.03
27.	Start point "e" - above the midline	four	0.04
28.	End point "e" - above the midline	9	0.09
29.	Start point "e" - the right of the main body of the letter	37	0.37
30.	Start point "e" - to the letters of the line	43	0.43
31.	The intersection points of the flexor and extensor "e" - on the midline	48	0.48
32.	The intersection points of the flexor and extensor "e" - to the letters of the line	fifty	0.50
33.	Start point "e" - is adjacent to the vertical part of the letter	71	0.71
34.	Start point "e" - to the left of the vertical part of the letter	88	0.88
35.	The starting point of movement - below the middle line, but above the line of writing	91	0.91
36.	The intersection points of the flexor and extensor "e" - below the middle line, but above the line of writing	91	0.91

## Sheet: n
The letter «n"
number	Description tag	The absolute frequency of occurrence of feature	The relative frequency of occurrence of feature
	The complexity of movements in the performance of
1.	Letters in general - "L" -shaped	15	0.15
2.	Letters in general - "and" -shaped	22	0.22
	Form movements when performing
3.	Upper portion 2 element «n» - skvadrachennaya	8	0.08
2.	Upper portion 2 «n» element - reciprocating rectilinear	12	0.12
5.	The final part of the element 2 «n» - arc	13	0.13
6.	The main portion 2 «n» element - rectilinear, passing into the arc	19	0.19
7.	The final part of the element 2 «n» - arc	33	0.33
8.	The lower part 2 «n» element - angular	55	0.55
9.	Bottom of element 2 «n» - arc	56	0.56
10.	Upper portion 2 «n» element - angular	95	0.95
	Form movements when connecting
11.	1 and 2 elements «n» - arc	4	0.04
12.	«N» with the previous letter - arc	6	0.06
13.	«N» with the previous letter - loop	21	0.21
14.	1 and 2 elements «n» - loop	34	0.34
15.	«N» with the previous letter - reciprocating rectilinear	41	0.41
16.	1 and 2 elements «n» - angular	63	0.63
17.	«N» with the previous letter - angular	67	0.67
	The shape and direction of movement when performing
18.	Final part 2 «n» element - angular, vertically downwards	6	0.06
19.	Final part 2 «n» element - angular, downward to the right	7	0.07
20.	Final part 2 «n» element - angular vertically upwards	9	0.09
21.	Final part 2 «n» element - angular, upwards to the right	28	0.28
	The direction of movement when the
22.	Final part 2 «n» element - right down	18	0.18
23.	The final part of the element 2 «n» - horizontal	48	0.48
	The length of the vertical movement when the
24.	1 element relative to 2 «n» element - one less element	38	0.38
25.	1 element relative to 2 «n» element - 1 element no longer	79	0.79
	The length of the horizontal movement when the
26.	2 «n» element - reduced	6	0.06
27.	2 «n» element - increased	14	0.14
28.	Upper portion 2 «n» element - reduced	45	0.45
29.	Final part 2 «n» element - increased	56	0.56
	The number of movements in the performance of
30.	2 «n» element - reduced by the absence of the final part	51	0.51
31.	1 «n» member - is reduced, due to lack of pre-stroke	96	0.96
	Type movements when the compound
32.	1 and 2 elements «n» - Interval	4	0.04
	Relative positioning movements in the performance of
33.	The start 2 «n» element - on the left of element 1	1	0.01
34.	1 start point element «n» (loop shape) - the right of the vertical portion of member	7	0.07
35.	1 start point «n» element - lower member 2, adjacent thereto	22	0.22
36.	1 start point «n» element - the right of the vertical portion of the member	23	0.23
37.	Vertical lower parts of the elements 1 and 2 «n» - 2 lower element	32	0.32
38.	Upper parts 1 and 2 elements «n» - 1 element below	48	0.48
39.	The vertical elements 1 and 2, «n» - 2 lower element	50	0.50
40.	Vertical lower parts of the elements 1 and 2 «n» - element 2 above	71	0.71
41.	Vertical upper parts 1 and 2 elements «n» - 1 element above	85	0.85
